# Supplementary material for: Synthesis and Excimer Formation Properties of Electroactive Polyamides Incorporated with 4,5-Diphenoxypyrene Units
Source: Polymers (Basel). 2022 Jan 9;14(2):261. doi: 10.3390/polym14020261 (PMC8778140; doi:10.3390/polym14020261)
Supplement: Supplementary file 1 [file polymers-14-00261-s001.zip]

Archive with 1 entries (1 files):
- polymers-1541125-supplementary.pdf
